# Supplementary material for: Type 2 diabetes and glycemic traits are not causal factors of delirium: A two-sample mendelian randomization analysis
Source: Front Genet. 2023 Feb 21;14:1087878. doi: 10.3389/fgene.2023.1087878 (PMC9988945; doi:10.3389/fgene.2023.1087878)
Supplement: Supplementary file 1 [file DataSheet1.ZIP]

Archive with 5 entries (4 files):
- supplementary tables/Supplementary table 1.csv
- supplementary tables/Supplementary table 2.csv
- supplementary tables/Supplementary table 3.csv
- supplementary tables/Supplementary table 4.csv
- supplementary tables/
