# Supplementary material for: Type 2 diabetes and glycemic traits are not causal factors of delirium: A two-sample mendelian randomization analysis
Source: Front Genet. 2023 Feb 21;14:1087878. doi: 10.3389/fgene.2023.1087878 (PMC9988945; doi:10.3389/fgene.2023.1087878)
Supplement: Supplementary file 1 [file DataSheet1.ZIP › supplementary tables/Supplementary table 1.csv]

	SNP	effect_allele.exposure	other_allele.exposure	effect_allele.outcome	other_allele.outcome	beta.exposure	beta.outcome	eaf.exposure	eaf.outcome	remove	palindromic	ambiguous	id.outcome	chr	pos	se.outcome	samplesize.outcome	pval.outcome	outcome	originalname.outcome	outcome.deprecated	mr_keep.outcome	data_source.outcome	se.exposure	chr.exposure	pos.exposure	samplesize.exposure	pval.exposure	id.exposure	exposure	mr_keep.exposure	pval_origin.exposure	data_source.exposure	action	mr_keep	R2	F
1	rs10811662	A	G	A	G	-0.1595	-0.0233	0.1706	0.1438	FALSE	FALSE	FALSE	finn-b-F5_DELIRIUM	9	22134253	0.0574	NA	0.684699	Delirium, not induced by alcohol and other psychoactive substances || id:finn-b-F5_DELIRIUM	Delirium, not induced by alcohol and other psychoactive substances	Delirium, not induced by alcohol and other psychoactive substances || ||	TRUE	igd	0.0214	9	22134253	70127	1.00E-13	ebi-a-GCST005413	Type 2 diabetes || id:ebi-a-GCST005413	TRUE	reported	igd	2	TRUE	0.007199369	501.2211021
2	rs11257655	T	C	T	C	0.1204	0.0092	0.2097	0.2648	FALSE	FALSE	FALSE	finn-b-F5_DELIRIUM	10	12307894	0.0457	NA	0.8409	Delirium, not induced by alcohol and other psychoactive substances || id:finn-b-F5_DELIRIUM	Delirium, not induced by alcohol and other psychoactive substances	Delirium, not induced by alcohol and other psychoactive substances || ||	TRUE	igd	0.0192	10	12307894	70127	3.74E-10	ebi-a-GCST005413	Type 2 diabetes || id:ebi-a-GCST005413	TRUE	reported	igd	2	TRUE	0.004804779	335.3162018
3	rs13266634	T	C	T	C	-0.1377	0.0181	0.3047	0.3765	FALSE	FALSE	FALSE	finn-b-F5_DELIRIUM	8	118184783	0.0413	NA	0.6614	Delirium, not induced by alcohol and other psychoactive substances || id:finn-b-F5_DELIRIUM	Delirium, not induced by alcohol and other psychoactive substances	Delirium, not induced by alcohol and other psychoactive substances || ||	TRUE	igd	0.0174	8	118184783	70127	3.01E-15	ebi-a-GCST005413	Type 2 diabetes || id:ebi-a-GCST005413	TRUE	reported	igd	2	TRUE	0.008034199	558.8717199
4	rs1708302	T	C	T	C	-0.1401	0.0366	0.4916	0.4634	FALSE	FALSE	FALSE	finn-b-F5_DELIRIUM	7	28198677	0.0405	NA	0.3664	Delirium, not induced by alcohol and other psychoactive substances || id:finn-b-F5_DELIRIUM	Delirium, not induced by alcohol and other psychoactive substances	Delirium, not induced by alcohol and other psychoactive substances || ||	TRUE	igd	0.0156	7	28198677	70127	2.93E-19	ebi-a-GCST005413	Type 2 diabetes || id:ebi-a-GCST005413	TRUE	reported	igd	2	TRUE	0.009811235	681.2626051
5	rs34872471	C	T	C	T	0.3529	0.123	0.701	0.2015	FALSE	FALSE	FALSE	finn-b-F5_DELIRIUM	10	114754071	0.0503	NA	0.01456	Delirium, not induced by alcohol and other psychoactive substances || id:finn-b-F5_DELIRIUM	Delirium, not induced by alcohol and other psychoactive substances	Delirium, not induced by alcohol and other psychoactive substances || ||	TRUE	igd	0.0171	10	114754071	70127	1.15E-94	ebi-a-GCST005413	Type 2 diabetes || id:ebi-a-GCST005413	TRUE	reported	igd	2	TRUE	0.052206252	3469.838267
6	rs35261542	A	C	A	C	0.1331	-0.0087	0.2765	0.3294	FALSE	FALSE	FALSE	finn-b-F5_DELIRIUM	6	20675792	0.0424	NA	0.8368	Delirium, not induced by alcohol and other psychoactive substances || id:finn-b-F5_DELIRIUM	Delirium, not induced by alcohol and other psychoactive substances	Delirium, not induced by alcohol and other psychoactive substances || ||	TRUE	igd	0.0173	6	20675792	70127	1.66E-14	ebi-a-GCST005413	Type 2 diabetes || id:ebi-a-GCST005413	TRUE	reported	igd	2	TRUE	0.007087936	493.5185026
7	rs3768321	T	G	T	G	0.1121	0.0366	0.1965	0.1648	FALSE	FALSE	FALSE	finn-b-F5_DELIRIUM	1	40035928	0.0541	NA	0.4982	Delirium, not induced by alcohol and other psychoactive substances || id:finn-b-F5_DELIRIUM	Delirium, not induced by alcohol and other psychoactive substances	Delirium, not induced by alcohol and other psychoactive substances || ||	TRUE	igd	0.0195	1	40035928	70127	9.02E-09	ebi-a-GCST005413	Type 2 diabetes || id:ebi-a-GCST005413	TRUE	reported	igd	2	TRUE	0.003968164	277.1633173
8	rs4746890	C	T	C	T	-0.1138	0.011	0.7833	0.1906	FALSE	FALSE	FALSE	finn-b-F5_DELIRIUM	10	71470390	0.0514	NA	0.831	Delirium, not induced by alcohol and other psychoactive substances || id:finn-b-F5_DELIRIUM	Delirium, not induced by alcohol and other psychoactive substances	Delirium, not induced by alcohol and other psychoactive substances || ||	TRUE	igd	0.0194	10	71470390	70127	4.41E-09	ebi-a-GCST005413	Type 2 diabetes || id:ebi-a-GCST005413	TRUE	reported	igd	2	TRUE	0.004396444	306.9452174
9	rs6743071	G	T	G	T	-0.1709	0.0473	0.904	0.04824	FALSE	FALSE	FALSE	finn-b-F5_DELIRIUM	2	43586287	0.0953	NA	0.619801	Delirium, not induced by alcohol and other psychoactive substances || id:finn-b-F5_DELIRIUM	Delirium, not induced by alcohol and other psychoactive substances	Delirium, not induced by alcohol and other psychoactive substances || ||	TRUE	igd	0.0276	2	43586287	70127	5.77E-10	ebi-a-GCST005413	Type 2 diabetes || id:ebi-a-GCST005413	TRUE	reported	igd	2	TRUE	0.005069368	353.6872964
10	rs71304101	A	G	A	G	-0.2013	0.0534	0.1222	0.1693	FALSE	FALSE	FALSE	finn-b-F5_DELIRIUM	3	12396913	0.0538	NA	0.3207	Delirium, not induced by alcohol and other psychoactive substances || id:finn-b-F5_DELIRIUM	Delirium, not induced by alcohol and other psychoactive substances	Delirium, not induced by alcohol and other psychoactive substances || ||	TRUE	igd	0.0248	3	12396913	70127	4.39E-16	ebi-a-GCST005413	Type 2 diabetes || id:ebi-a-GCST005413	TRUE	reported	igd	2	TRUE	0.008693293	604.3176054
11	rs71320321	A	G	A	G	0.136	0.0547	0.3184	0.3075	FALSE	FALSE	FALSE	finn-b-F5_DELIRIUM	3	185519107	0.0433	NA	0.2068	Delirium, not induced by alcohol and other psychoactive substances || id:finn-b-F5_DELIRIUM	Delirium, not induced by alcohol and other psychoactive substances	Delirium, not induced by alcohol and other psychoactive substances || ||	TRUE	igd	0.0168	3	185519107	70127	5.05E-16	ebi-a-GCST005413	Type 2 diabetes || id:ebi-a-GCST005413	TRUE	reported	igd	2	TRUE	0.008028057	558.4479695
12	rs76895963	G	T	G	T	-0.5427	0.0108	0.9794	0.03125	FALSE	FALSE	FALSE	finn-b-F5_DELIRIUM	12	4384844	0.1214	NA	0.9292	Delirium, not induced by alcohol and other psychoactive substances || id:finn-b-F5_DELIRIUM	Delirium, not induced by alcohol and other psychoactive substances	Delirium, not induced by alcohol and other psychoactive substances || ||	TRUE	igd	0.0856	12	4384844	70127	2.27E-10	ebi-a-GCST005413	Type 2 diabetes || id:ebi-a-GCST005413	TRUE	reported	igd	2	TRUE	0.011884392	823.4886023
13	rs7903302	C	T	C	T	-0.0948	-0.003	0.5756	0.4833	FALSE	FALSE	FALSE	finn-b-F5_DELIRIUM	10	94429511	0.0402	NA	0.9408	Delirium, not induced by alcohol and other psychoactive substances || id:finn-b-F5_DELIRIUM	Delirium, not induced by alcohol and other psychoactive substances	Delirium, not induced by alcohol and other psychoactive substances || ||	TRUE	igd	0.016	10	94429511	70127	3.52E-09	ebi-a-GCST005413	Type 2 diabetes || id:ebi-a-GCST005413	TRUE	reported	igd	2	TRUE	0.004390792	306.5523218
14	rs9268835	A	G	A	G	0.1276	-0.0163	0.2914	0.2318	FALSE	FALSE	FALSE	finn-b-F5_DELIRIUM	6	32428115	0.0479	NA	0.7335	Delirium, not induced by alcohol and other psychoactive substances || id:finn-b-F5_DELIRIUM	Delirium, not induced by alcohol and other psychoactive substances	Delirium, not induced by alcohol and other psychoactive substances || ||	TRUE	igd	0.0189	6	32428115	70127	1.37E-11	ebi-a-GCST005413	Type 2 diabetes || id:ebi-a-GCST005413	TRUE	reported	igd	2	TRUE	0.006723912	468.3439284
