# Supplementary material for: Type 2 diabetes and glycemic traits are not causal factors of delirium: A two-sample mendelian randomization analysis
Source: Front Genet. 2023 Feb 21;14:1087878. doi: 10.3389/fgene.2023.1087878 (PMC9988945; doi:10.3389/fgene.2023.1087878)
Supplement: Supplementary file 1 [file DataSheet1.ZIP › supplementary tables/Supplementary table 2.csv]

	SNP	effect_allele.exposure	other_allele.exposure	effect_allele.outcome	other_allele.outcome	beta.exposure	beta.outcome	eaf.exposure	eaf.outcome	remove	palindromic	ambiguous	id.outcome	chr	pos	se.outcome	samplesize.outcome	pval.outcome	outcome	originalname.outcome	outcome.deprecated	mr_keep.outcome	data_source.outcome	proxy.outcome	target_snp.outcome	proxy_snp.outcome	target_a1.outcome	target_a2.outcome	proxy_a1.outcome	proxy_a2.outcome	chr.exposure	pos.exposure	se.exposure	pval.exposure	samplesize.exposure	id.exposure	exposure	mr_keep.exposure	pval_origin.exposure	data_source.exposure	action	mr_keep	R2	F
1	rs7095788	T	C	T	C	-0.0106	-0.0443	0.358	0.3286	FALSE	FALSE	FALSE	finn-b-F5_DELIRIUM	10	95384152	0.0429	NA	0.3023	Delirium, not induced by alcohol and other psychoactive substances || id:finn-b-F5_DELIRIUM	Delirium, not induced by alcohol and other psychoactive substances	Delirium, not induced by alcohol and other psychoactive substances || ||	TRUE	igd	NA	NA	NA	NA	NA	NA	NA	10	95384152	0.0018	1.98E-09	200622	ebi-a-GCST90002232	Fasting glucose || id:ebi-a-GCST90002232	TRUE	reported	igd	2	TRUE	5.16E-05	10.36123623
2	rs194518	A	G	A	G	0.0102	0.0331	0.52	0.5806	FALSE	FALSE	FALSE	finn-b-F5_DELIRIUM	7	89853149	0.0408	NA	0.417	Delirium, not induced by alcohol and other psychoactive substances || id:finn-b-F5_DELIRIUM	Delirium, not induced by alcohol and other psychoactive substances	Delirium, not induced by alcohol and other psychoactive substances || ||	TRUE	igd	NA	NA	NA	NA	NA	NA	NA	7	89853149	0.0018	8.76E-09	200622	ebi-a-GCST90002232	Fasting glucose || id:ebi-a-GCST90002232	TRUE	reported	igd	2	TRUE	5.19E-05	10.41901324
3	rs12888855	A	C	A	C	-0.0135	-0.0376	0.189	0.1858	FALSE	FALSE	FALSE	finn-b-F5_DELIRIUM	14	100830818	0.052	NA	0.4705	Delirium, not induced by alcohol and other psychoactive substances || id:finn-b-F5_DELIRIUM	Delirium, not induced by alcohol and other psychoactive substances	Delirium, not induced by alcohol and other psychoactive substances || ||	TRUE	igd	NA	NA	NA	NA	NA	NA	NA	14	100830818	0.002	6.02E-12	200622	ebi-a-GCST90002232	Fasting glucose || id:ebi-a-GCST90002232	TRUE	reported	igd	2	TRUE	5.59E-05	11.20805239
4	rs2302593	G	C	G	C	-0.0106	0.0061	0.495	0.4794	FALSE	TRUE	TRUE	finn-b-F5_DELIRIUM	19	46196634	0.0403	NA	0.8794	Delirium, not induced by alcohol and other psychoactive substances || id:finn-b-F5_DELIRIUM	Delirium, not induced by alcohol and other psychoactive substances	Delirium, not induced by alcohol and other psychoactive substances || ||	TRUE	igd	NA	NA	NA	NA	NA	NA	NA	19	46196634	0.0017	5.67E-10	200622	ebi-a-GCST90002232	Fasting glucose || id:ebi-a-GCST90002232	TRUE	reported	igd	2	FALSE	5.62E-05	11.26907145
5	rs58925536	T	C	T	C	0.0306	-0.067	0.032	0.01882	FALSE	FALSE	FALSE	finn-b-F5_DELIRIUM	7	75663290	0.1519	NA	0.658999	Delirium, not induced by alcohol and other psychoactive substances || id:finn-b-F5_DELIRIUM	Delirium, not induced by alcohol and other psychoactive substances	Delirium, not induced by alcohol and other psychoactive substances || ||	TRUE	igd	TRUE	rs58925536	rs34170456	T	C	T	C	7	75654574	0.0053	5.82E-09	200622	ebi-a-GCST90002232	Fasting glucose || id:ebi-a-GCST90002232	TRUE	reported	igd	2	TRUE	5.80E-05	11.63716565
6	rs2238435	G	C	G	C	-0.0112	0.0476	0.619	0.5785	FALSE	TRUE	TRUE	finn-b-F5_DELIRIUM	16	4014282	0.0408	NA	0.2436	Delirium, not induced by alcohol and other psychoactive substances || id:finn-b-F5_DELIRIUM	Delirium, not induced by alcohol and other psychoactive substances	Delirium, not induced by alcohol and other psychoactive substances || ||	TRUE	igd	NA	NA	NA	NA	NA	NA	NA	16	4014282	0.0019	3.82E-09	200622	ebi-a-GCST90002232	Fasting glucose || id:ebi-a-GCST90002232	TRUE	reported	igd	2	FALSE	5.92E-05	11.86943906
7	rs6598541	G	A	G	A	-0.0114	0.0151	0.648	0.6508	FALSE	FALSE	FALSE	finn-b-F5_DELIRIUM	15	99271135	0.0422	NA	0.7204	Delirium, not induced by alcohol and other psychoactive substances || id:finn-b-F5_DELIRIUM	Delirium, not induced by alcohol and other psychoactive substances	Delirium, not induced by alcohol and other psychoactive substances || ||	TRUE	igd	NA	NA	NA	NA	NA	NA	NA	15	99271135	0.0017	4.12E-12	200622	ebi-a-GCST90002232	Fasting glucose || id:ebi-a-GCST90002232	TRUE	reported	igd	2	TRUE	5.93E-05	11.89339506
8	rs17437560	T	C	T	C	-0.0175	-0.0755	0.11	0.05819	FALSE	FALSE	FALSE	finn-b-F5_DELIRIUM	3	152180329	0.0873	NA	0.3869	Delirium, not induced by alcohol and other psychoactive substances || id:finn-b-F5_DELIRIUM	Delirium, not induced by alcohol and other psychoactive substances	Delirium, not induced by alcohol and other psychoactive substances || ||	TRUE	igd	NA	NA	NA	NA	NA	NA	NA	3	152180329	0.0032	3.33E-08	200622	ebi-a-GCST90002232	Fasting glucose || id:ebi-a-GCST90002232	TRUE	reported	igd	2	TRUE	6.00E-05	12.02920617
9	rs6489811	G	A	G	A	0.011	0.0025	0.512	0.6062	FALSE	FALSE	FALSE	finn-b-F5_DELIRIUM	12	121893626	0.0414	NA	0.9525	Delirium, not induced by alcohol and other psychoactive substances || id:finn-b-F5_DELIRIUM	Delirium, not induced by alcohol and other psychoactive substances	Delirium, not induced by alcohol and other psychoactive substances || ||	TRUE	igd	NA	NA	NA	NA	NA	NA	NA	12	121893626	0.0018	3.27E-09	200622	ebi-a-GCST90002232	Fasting glucose || id:ebi-a-GCST90002232	TRUE	reported	igd	2	TRUE	6.05E-05	12.12978532
10	rs189548	A	G	A	G	-0.0123	-0.0575	0.723	0.7756	FALSE	FALSE	FALSE	finn-b-F5_DELIRIUM	2	54941112	0.048	NA	0.2317	Delirium, not induced by alcohol and other psychoactive substances || id:finn-b-F5_DELIRIUM	Delirium, not induced by alcohol and other psychoactive substances	Delirium, not induced by alcohol and other psychoactive substances || ||	TRUE	igd	NA	NA	NA	NA	NA	NA	NA	2	54941112	0.002	2.81E-09	200622	ebi-a-GCST90002232	Fasting glucose || id:ebi-a-GCST90002232	TRUE	reported	igd	2	TRUE	6.06E-05	12.1564339
11	rs77981966	T	C	T	C	-0.0246	0.067	0.055	0.03297	FALSE	FALSE	FALSE	finn-b-F5_DELIRIUM	2	43777964	0.115	NA	0.56	Delirium, not induced by alcohol and other psychoactive substances || id:finn-b-F5_DELIRIUM	Delirium, not induced by alcohol and other psychoactive substances	Delirium, not induced by alcohol and other psychoactive substances || ||	TRUE	igd	NA	NA	NA	NA	NA	NA	NA	2	43777964	0.0035	1.58E-14	200622	ebi-a-GCST90002232	Fasting glucose || id:ebi-a-GCST90002232	TRUE	reported	igd	2	TRUE	6.29E-05	12.61948446
12	rs7178572	G	A	G	A	0.0121	0.026	0.679	0.6758	FALSE	FALSE	FALSE	finn-b-F5_DELIRIUM	15	77747190	0.0429	NA	0.544201	Delirium, not induced by alcohol and other psychoactive substances || id:finn-b-F5_DELIRIUM	Delirium, not induced by alcohol and other psychoactive substances	Delirium, not induced by alcohol and other psychoactive substances || ||	TRUE	igd	NA	NA	NA	NA	NA	NA	NA	15	77747190	0.0018	7.09E-10	200622	ebi-a-GCST90002232	Fasting glucose || id:ebi-a-GCST90002232	TRUE	reported	igd	2	TRUE	6.38E-05	12.80330379
13	rs6662924	A	C	A	C	0.0143	0.0161	0.198	0.1988	FALSE	FALSE	FALSE	finn-b-F5_DELIRIUM	1	100894419	0.0502	NA	0.748101	Delirium, not induced by alcohol and other psychoactive substances || id:finn-b-F5_DELIRIUM	Delirium, not induced by alcohol and other psychoactive substances	Delirium, not induced by alcohol and other psychoactive substances || ||	TRUE	igd	NA	NA	NA	NA	NA	NA	NA	1	100894419	0.0023	3.34E-10	200622	ebi-a-GCST90002232	Fasting glucose || id:ebi-a-GCST90002232	TRUE	reported	igd	2	TRUE	6.49E-05	13.02829697
14	rs10305457	T	C	T	C	0.0235	-0.0965	0.065	0.08463	FALSE	FALSE	FALSE	finn-b-F5_DELIRIUM	6	39034095	0.073	NA	0.1867	Delirium, not induced by alcohol and other psychoactive substances || id:finn-b-F5_DELIRIUM	Delirium, not induced by alcohol and other psychoactive substances	Delirium, not induced by alcohol and other psychoactive substances || ||	TRUE	igd	NA	NA	NA	NA	NA	NA	NA	6	39034095	0.0032	1.21E-14	200622	ebi-a-GCST90002232	Fasting glucose || id:ebi-a-GCST90002232	TRUE	reported	igd	2	TRUE	6.71E-05	13.46591164
15	rs12055786	T	C	T	C	0.012	-0.0387	0.384	0.438	FALSE	FALSE	FALSE	finn-b-F5_DELIRIUM	6	153431125	0.0404	NA	0.3384	Delirium, not induced by alcohol and other psychoactive substances || id:finn-b-F5_DELIRIUM	Delirium, not induced by alcohol and other psychoactive substances	Delirium, not induced by alcohol and other psychoactive substances || ||	TRUE	igd	NA	NA	NA	NA	NA	NA	NA	6	153431125	0.0017	1.17E-11	200622	ebi-a-GCST90002232	Fasting glucose || id:ebi-a-GCST90002232	TRUE	reported	igd	2	TRUE	6.81E-05	13.66624063
16	rs348330	A	G	A	G	-0.0122	0.0333	0.631	0.6446	FALSE	FALSE	FALSE	finn-b-F5_DELIRIUM	1	229672955	0.0423	NA	0.4308	Delirium, not induced by alcohol and other psychoactive substances || id:finn-b-F5_DELIRIUM	Delirium, not induced by alcohol and other psychoactive substances	Delirium, not induced by alcohol and other psychoactive substances || ||	TRUE	igd	NA	NA	NA	NA	NA	NA	NA	1	229672955	0.002	3.04E-10	200622	ebi-a-GCST90002232	Fasting glucose || id:ebi-a-GCST90002232	TRUE	reported	igd	2	TRUE	6.93E-05	13.90431205
17	rs12541643	T	C	T	C	0.0118	-0.0316	0.479	0.4783	FALSE	FALSE	FALSE	finn-b-F5_DELIRIUM	8	81076874	0.0403	NA	0.4327	Delirium, not induced by alcohol and other psychoactive substances || id:finn-b-F5_DELIRIUM	Delirium, not induced by alcohol and other psychoactive substances	Delirium, not induced by alcohol and other psychoactive substances || ||	TRUE	igd	NA	NA	NA	NA	NA	NA	NA	8	81076874	0.0019	4.51E-09	200622	ebi-a-GCST90002232	Fasting glucose || id:ebi-a-GCST90002232	TRUE	reported	igd	2	TRUE	6.95E-05	13.94155736
18	rs78132593	A	C	A	C	-0.0147	0.0529	0.203	0.1914	FALSE	FALSE	FALSE	finn-b-F5_DELIRIUM	1	150868102	0.0512	NA	0.3012	Delirium, not induced by alcohol and other psychoactive substances || id:finn-b-F5_DELIRIUM	Delirium, not induced by alcohol and other psychoactive substances	Delirium, not induced by alcohol and other psychoactive substances || ||	TRUE	igd	NA	NA	NA	NA	NA	NA	NA	1	150868102	0.0022	2.60E-10	200622	ebi-a-GCST90002232	Fasting glucose || id:ebi-a-GCST90002232	TRUE	reported	igd	2	TRUE	6.99E-05	14.02693816
19	rs2839671	A	G	A	G	-0.016	-0.1056	0.164	0.1366	FALSE	FALSE	FALSE	finn-b-F5_DELIRIUM	10	26505822	0.0591	NA	0.0741498	Delirium, not induced by alcohol and other psychoactive substances || id:finn-b-F5_DELIRIUM	Delirium, not induced by alcohol and other psychoactive substances	Delirium, not induced by alcohol and other psychoactive substances || ||	TRUE	igd	NA	NA	NA	NA	NA	NA	NA	10	26505822	0.0022	8.38E-14	200622	ebi-a-GCST90002232	Fasting glucose || id:ebi-a-GCST90002232	TRUE	reported	igd	2	TRUE	7.02E-05	14.08198331
20	rs157512	C	T	C	T	-0.0134	-0.0297	0.27	0.2977	FALSE	FALSE	FALSE	finn-b-F5_DELIRIUM	5	55809127	0.0438	NA	0.4982	Delirium, not induced by alcohol and other psychoactive substances || id:finn-b-F5_DELIRIUM	Delirium, not induced by alcohol and other psychoactive substances	Delirium, not induced by alcohol and other psychoactive substances || ||	TRUE	igd	NA	NA	NA	NA	NA	NA	NA	5	55809127	0.0021	5.43E-10	200622	ebi-a-GCST90002232	Fasting glucose || id:ebi-a-GCST90002232	TRUE	reported	igd	2	TRUE	7.08E-05	14.19939044
21	rs1057394	A	G	A	G	-0.0124	7.00E-04	0.625	0.6394	FALSE	FALSE	FALSE	finn-b-F5_DELIRIUM	2	27324036	0.0418	NA	0.9869	Delirium, not induced by alcohol and other psychoactive substances || id:finn-b-F5_DELIRIUM	Delirium, not induced by alcohol and other psychoactive substances	Delirium, not induced by alcohol and other psychoactive substances || ||	TRUE	igd	NA	NA	NA	NA	NA	NA	NA	2	27324036	0.0018	1.91E-12	200622	ebi-a-GCST90002232	Fasting glucose || id:ebi-a-GCST90002232	TRUE	reported	igd	2	TRUE	0.000072075	14.45864432
22	rs3842753	G	T	G	T	-0.0134	0.0331	0.72	0.7916	FALSE	FALSE	FALSE	finn-b-F5_DELIRIUM	11	2181060	0.0499	NA	0.5072	Delirium, not induced by alcohol and other psychoactive substances || id:finn-b-F5_DELIRIUM	Delirium, not induced by alcohol and other psychoactive substances	Delirium, not induced by alcohol and other psychoactive substances || ||	TRUE	igd	NA	NA	NA	NA	NA	NA	NA	11	2181060	0.0022	2.84E-09	200622	ebi-a-GCST90002232	Fasting glucose || id:ebi-a-GCST90002232	TRUE	reported	igd	2	TRUE	7.24E-05	14.52355397
23	rs4862423	T	C	T	C	0.0123	-0.0651	0.401	0.3842	FALSE	FALSE	FALSE	finn-b-F5_DELIRIUM	4	185726548	0.0415	NA	0.1164	Delirium, not induced by alcohol and other psychoactive substances || id:finn-b-F5_DELIRIUM	Delirium, not induced by alcohol and other psychoactive substances	Delirium, not induced by alcohol and other psychoactive substances || ||	TRUE	igd	NA	NA	NA	NA	NA	NA	NA	4	185726548	0.0019	4.45E-10	200622	ebi-a-GCST90002232	Fasting glucose || id:ebi-a-GCST90002232	TRUE	reported	igd	2	TRUE	7.27E-05	14.57988419
24	rs7708285	A	G	A	G	-0.0133	0.0476	0.686	0.7779	FALSE	FALSE	FALSE	finn-b-F5_DELIRIUM	5	76425867	0.0486	NA	0.3278	Delirium, not induced by alcohol and other psychoactive substances || id:finn-b-F5_DELIRIUM	Delirium, not induced by alcohol and other psychoactive substances	Delirium, not induced by alcohol and other psychoactive substances || ||	TRUE	igd	NA	NA	NA	NA	NA	NA	NA	5	76425867	0.0019	1.25E-09	200622	ebi-a-GCST90002232	Fasting glucose || id:ebi-a-GCST90002232	TRUE	reported	igd	2	TRUE	7.62E-05	15.28720785
25	rs6808574	C	T	C	T	0.0127	-0.0466	0.606	0.6096	FALSE	FALSE	FALSE	finn-b-F5_DELIRIUM	3	187740523	0.0412	NA	0.2585	Delirium, not induced by alcohol and other psychoactive substances || id:finn-b-F5_DELIRIUM	Delirium, not induced by alcohol and other psychoactive substances	Delirium, not induced by alcohol and other psychoactive substances || ||	TRUE	igd	NA	NA	NA	NA	NA	NA	NA	3	187740523	0.0017	7.21E-14	200622	ebi-a-GCST90002232	Fasting glucose || id:ebi-a-GCST90002232	TRUE	reported	igd	2	TRUE	7.70E-05	15.45066082
26	rs35889227	T	G	T	G	-0.013	0.0055	0.617	0.6347	FALSE	FALSE	FALSE	finn-b-F5_DELIRIUM	14	90055468	0.0418	NA	0.8956	Delirium, not induced by alcohol and other psychoactive substances || id:finn-b-F5_DELIRIUM	Delirium, not induced by alcohol and other psychoactive substances	Delirium, not induced by alcohol and other psychoactive substances || ||	TRUE	igd	NA	NA	NA	NA	NA	NA	NA	14	90055468	0.0019	3.37E-10	200622	ebi-a-GCST90002232	Fasting glucose || id:ebi-a-GCST90002232	TRUE	reported	igd	2	TRUE	7.99E-05	16.02286503
27	rs17265513	C	T	C	T	0.0158	0.0077	0.204	0.2841	FALSE	FALSE	FALSE	finn-b-F5_DELIRIUM	20	39832628	0.0444	NA	0.8624	Delirium, not induced by alcohol and other psychoactive substances || id:finn-b-F5_DELIRIUM	Delirium, not induced by alcohol and other psychoactive substances	Delirium, not induced by alcohol and other psychoactive substances || ||	TRUE	igd	NA	NA	NA	NA	NA	NA	NA	20	39832628	0.0021	5.10E-14	200622	ebi-a-GCST90002232	Fasting glucose || id:ebi-a-GCST90002232	TRUE	reported	igd	2	TRUE	8.11E-05	16.26396455
28	rs507666	A	G	A	G	0.0164	0.066	0.189	0.2009	FALSE	FALSE	FALSE	finn-b-F5_DELIRIUM	9	136149399	0.05	NA	0.1864	Delirium, not induced by alcohol and other psychoactive substances || id:finn-b-F5_DELIRIUM	Delirium, not induced by alcohol and other psychoactive substances	Delirium, not induced by alcohol and other psychoactive substances || ||	TRUE	igd	NA	NA	NA	NA	NA	NA	NA	9	136149399	0.0021	6.99E-17	200622	ebi-a-GCST90002232	Fasting glucose || id:ebi-a-GCST90002232	TRUE	reported	igd	2	TRUE	8.25E-05	16.5401242
29	rs16913693	G	T	G	T	-0.0394	-0.1003	0.029	0.02424	FALSE	FALSE	FALSE	finn-b-F5_DELIRIUM	9	111680359	0.1311	NA	0.4442	Delirium, not induced by alcohol and other psychoactive substances || id:finn-b-F5_DELIRIUM	Delirium, not induced by alcohol and other psychoactive substances	Delirium, not induced by alcohol and other psychoactive substances || ||	TRUE	igd	NA	NA	NA	NA	NA	NA	NA	9	111680359	0.0049	2.82E-16	200622	ebi-a-GCST90002232	Fasting glucose || id:ebi-a-GCST90002232	TRUE	reported	igd	2	TRUE	8.74E-05	17.53783271
30	rs16851397	G	A	G	A	-0.0327	0.0021	0.045	0.03424	FALSE	FALSE	FALSE	finn-b-F5_DELIRIUM	3	141134818	0.1124	NA	0.9852	Delirium, not induced by alcohol and other psychoactive substances || id:finn-b-F5_DELIRIUM	Delirium, not induced by alcohol and other psychoactive substances	Delirium, not induced by alcohol and other psychoactive substances || ||	TRUE	igd	NA	NA	NA	NA	NA	NA	NA	3	141134818	0.0042	1.26E-12	200622	ebi-a-GCST90002232	Fasting glucose || id:ebi-a-GCST90002232	TRUE	reported	igd	2	TRUE	9.19E-05	18.43638193
31	rs6538804	G	C	G	C	-0.0142	0.0479	0.377	0.3551	FALSE	TRUE	FALSE	finn-b-F5_DELIRIUM	12	97848910	0.0419	NA	0.2529	Delirium, not induced by alcohol and other psychoactive substances || id:finn-b-F5_DELIRIUM	Delirium, not induced by alcohol and other psychoactive substances	Delirium, not induced by alcohol and other psychoactive substances || ||	TRUE	igd	NA	NA	NA	NA	NA	NA	NA	12	97848910	0.0019	9.41E-14	200622	ebi-a-GCST90002232	Fasting glucose || id:ebi-a-GCST90002232	TRUE	reported	igd	2	TRUE	9.47E-05	19.00068113
32	rs3778321	A	G	A	G	-0.0186	0.1257	0.176	0.2194	FALSE	FALSE	FALSE	finn-b-F5_DELIRIUM	6	7250270	0.0485	NA	0.00957789	Delirium, not induced by alcohol and other psychoactive substances || id:finn-b-F5_DELIRIUM	Delirium, not induced by alcohol and other psychoactive substances	Delirium, not induced by alcohol and other psychoactive substances || ||	TRUE	igd	NA	NA	NA	NA	NA	NA	NA	6	7250270	0.0021	3.16E-17	200622	ebi-a-GCST90002232	Fasting glucose || id:ebi-a-GCST90002232	TRUE	reported	igd	2	TRUE	0.000100345	20.12919505
33	rs11610045	A	G	A	G	0.0144	-0.0767	0.454	0.4904	FALSE	FALSE	FALSE	finn-b-F5_DELIRIUM	12	133063768	0.0405	NA	0.0581206	Delirium, not induced by alcohol and other psychoactive substances || id:finn-b-F5_DELIRIUM	Delirium, not induced by alcohol and other psychoactive substances	Delirium, not induced by alcohol and other psychoactive substances || ||	TRUE	igd	NA	NA	NA	NA	NA	NA	NA	12	133063768	0.0019	3.26E-13	200622	ebi-a-GCST90002232	Fasting glucose || id:ebi-a-GCST90002232	TRUE	reported	igd	2	TRUE	0.000102802	20.6221078
34	rs3829109	A	G	A	G	-0.0163	-0.0026	0.276	0.3508	FALSE	FALSE	FALSE	finn-b-F5_DELIRIUM	9	139256766	0.0422	NA	0.9503	Delirium, not induced by alcohol and other psychoactive substances || id:finn-b-F5_DELIRIUM	Delirium, not induced by alcohol and other psychoactive substances	Delirium, not induced by alcohol and other psychoactive substances || ||	TRUE	igd	NA	NA	NA	NA	NA	NA	NA	9	139256766	0.002	1.09E-15	200622	ebi-a-GCST90002232	Fasting glucose || id:ebi-a-GCST90002232	TRUE	reported	igd	2	TRUE	0.000106182	21.30006663
35	rs11619319	G	A	G	A	0.0173	-0.0296	0.234	0.2537	FALSE	FALSE	FALSE	finn-b-F5_DELIRIUM	13	28487599	0.0463	NA	0.5219	Delirium, not induced by alcohol and other psychoactive substances || id:finn-b-F5_DELIRIUM	Delirium, not induced by alcohol and other psychoactive substances	Delirium, not induced by alcohol and other psychoactive substances || ||	TRUE	igd	NA	NA	NA	NA	NA	NA	NA	13	28487599	0.002	3.41E-20	200622	ebi-a-GCST90002232	Fasting glucose || id:ebi-a-GCST90002232	TRUE	reported	igd	2	TRUE	0.000107292	21.52258622
36	rs2461385	C	T	C	T	-0.0217	0.0274	0.852	0.8814	FALSE	FALSE	FALSE	finn-b-F5_DELIRIUM	2	169700463	0.0628	NA	0.6633	Delirium, not induced by alcohol and other psychoactive substances || id:finn-b-F5_DELIRIUM	Delirium, not induced by alcohol and other psychoactive substances	Delirium, not induced by alcohol and other psychoactive substances || ||	TRUE	igd	NA	NA	NA	NA	NA	NA	NA	2	169700463	0.0024	2.73E-19	200622	ebi-a-GCST90002232	Fasting glucose || id:ebi-a-GCST90002232	TRUE	reported	igd	2	TRUE	0.000118755	23.82173681
37	rs2075423	T	G	T	G	-0.0161	0.0018	0.376	0.4444	FALSE	FALSE	FALSE	finn-b-F5_DELIRIUM	1	214154719	0.0406	NA	0.9652	Delirium, not induced by alcohol and other psychoactive substances || id:finn-b-F5_DELIRIUM	Delirium, not induced by alcohol and other psychoactive substances	Delirium, not induced by alcohol and other psychoactive substances || ||	TRUE	igd	NA	NA	NA	NA	NA	NA	NA	1	214154719	0.0017	3.18E-21	200622	ebi-a-GCST90002232	Fasting glucose || id:ebi-a-GCST90002232	TRUE	reported	igd	2	TRUE	0.000121634	24.39919963
38	rs9348441	A	T	A	T	0.0176	-0.0094	0.272	0.3292	FALSE	TRUE	FALSE	finn-b-F5_DELIRIUM	6	20680678	0.0424	NA	0.8243	Delirium, not induced by alcohol and other psychoactive substances || id:finn-b-F5_DELIRIUM	Delirium, not induced by alcohol and other psychoactive substances	Delirium, not induced by alcohol and other psychoactive substances || ||	TRUE	igd	NA	NA	NA	NA	NA	NA	NA	6	20680678	0.0018	4.40E-20	200622	ebi-a-GCST90002232	Fasting glucose || id:ebi-a-GCST90002232	TRUE	reported	igd	2	TRUE	0.000122675	24.60801373
39	rs174583	T	C	T	C	-0.0168	0.0238	0.375	0.4148	FALSE	FALSE	FALSE	finn-b-F5_DELIRIUM	11	61609750	0.0407	NA	0.5583	Delirium, not induced by alcohol and other psychoactive substances || id:finn-b-F5_DELIRIUM	Delirium, not induced by alcohol and other psychoactive substances	Delirium, not induced by alcohol and other psychoactive substances || ||	TRUE	igd	NA	NA	NA	NA	NA	NA	NA	11	61609750	0.0017	3.37E-22	200622	ebi-a-GCST90002232	Fasting glucose || id:ebi-a-GCST90002232	TRUE	reported	igd	2	TRUE	0.0001323	26.53851449
40	rs10838693	C	G	C	G	0.0177	-0.0566	0.314	0.4046	FALSE	TRUE	FALSE	finn-b-F5_DELIRIUM	11	47350553	0.0428	NA	0.1861	Delirium, not induced by alcohol and other psychoactive substances || id:finn-b-F5_DELIRIUM	Delirium, not induced by alcohol and other psychoactive substances	Delirium, not induced by alcohol and other psychoactive substances || ||	TRUE	igd	NA	NA	NA	NA	NA	NA	NA	11	47350553	0.0018	3.44E-23	200622	ebi-a-GCST90002232	Fasting glucose || id:ebi-a-GCST90002232	TRUE	reported	igd	2	TRUE	0.000134968	27.07359317
41	rs10811660	A	G	A	G	-0.0223	-0.0265	0.165	0.1441	FALSE	FALSE	FALSE	finn-b-F5_DELIRIUM	9	22134068	0.0573	NA	0.6436	Delirium, not induced by alcohol and other psychoactive substances || id:finn-b-F5_DELIRIUM	Delirium, not induced by alcohol and other psychoactive substances	Delirium, not induced by alcohol and other psychoactive substances || ||	TRUE	igd	NA	NA	NA	NA	NA	NA	NA	9	22134068	0.0022	7.94E-25	200622	ebi-a-GCST90002232	Fasting glucose || id:ebi-a-GCST90002232	TRUE	reported	igd	2	TRUE	0.000137028	27.48684243
42	rs12784552	G	A	G	A	-0.0329	-0.0199	0.076	0.08912	FALSE	FALSE	FALSE	finn-b-F5_DELIRIUM	10	113036354	0.0702	NA	0.776599	Delirium, not induced by alcohol and other psychoactive substances || id:finn-b-F5_DELIRIUM	Delirium, not induced by alcohol and other psychoactive substances	Delirium, not induced by alcohol and other psychoactive substances || ||	TRUE	igd	NA	NA	NA	NA	NA	NA	NA	10	113036354	0.003	2.86E-31	200622	ebi-a-GCST90002232	Fasting glucose || id:ebi-a-GCST90002232	TRUE	reported	igd	2	TRUE	0.000152022	30.49408129
43	rs2595701	G	A	G	A	-0.0189	-0.0299	0.683	0.6929	FALSE	FALSE	FALSE	finn-b-F5_DELIRIUM	7	44148553	0.0439	NA	0.495	Delirium, not induced by alcohol and other psychoactive substances || id:finn-b-F5_DELIRIUM	Delirium, not induced by alcohol and other psychoactive substances	Delirium, not induced by alcohol and other psychoactive substances || ||	TRUE	igd	NA	NA	NA	NA	NA	NA	NA	7	44148553	0.0021	4.48E-19	200622	ebi-a-GCST90002232	Fasting glucose || id:ebi-a-GCST90002232	TRUE	reported	igd	2	TRUE	0.00015468	31.02705919
44	rs11603349	C	T	C	T	-0.0236	-0.0565	0.168	0.2377	FALSE	FALSE	FALSE	finn-b-F5_DELIRIUM	11	72460694	0.0471	NA	0.2306	Delirium, not induced by alcohol and other psychoactive substances || id:finn-b-F5_DELIRIUM	Delirium, not induced by alcohol and other psychoactive substances	Delirium, not induced by alcohol and other psychoactive substances || ||	TRUE	igd	NA	NA	NA	NA	NA	NA	NA	11	72460694	0.0022	3.12E-25	200622	ebi-a-GCST90002232	Fasting glucose || id:ebi-a-GCST90002232	TRUE	reported	igd	2	TRUE	0.000155699	31.23152646
45	rs1604038	T	C	T	C	-0.0198	0.0605	0.288	0.2629	FALSE	FALSE	FALSE	finn-b-F5_DELIRIUM	3	170709193	0.0457	NA	0.1855	Delirium, not induced by alcohol and other psychoactive substances || id:finn-b-F5_DELIRIUM	Delirium, not induced by alcohol and other psychoactive substances	Delirium, not induced by alcohol and other psychoactive substances || ||	TRUE	igd	NA	NA	NA	NA	NA	NA	NA	3	170709193	0.0018	4.47E-28	200622	ebi-a-GCST90002232	Fasting glucose || id:ebi-a-GCST90002232	TRUE	reported	igd	2	TRUE	0.00016078	32.2505594
46	rs7012637	A	G	A	G	-0.018	0.0136	0.47	0.5083	FALSE	FALSE	FALSE	finn-b-F5_DELIRIUM	8	9173209	0.0457	NA	0.7666	Delirium, not induced by alcohol and other psychoactive substances || id:finn-b-F5_DELIRIUM	Delirium, not induced by alcohol and other psychoactive substances	Delirium, not induced by alcohol and other psychoactive substances || ||	TRUE	igd	NA	NA	NA	NA	NA	NA	NA	8	9173209	0.0017	9.75E-25	200622	ebi-a-GCST90002232	Fasting glucose || id:ebi-a-GCST90002232	TRUE	reported	igd	2	TRUE	0.000161417	32.37821118
47	rs10974438	C	A	C	A	0.0198	0.0045	0.38	0.3761	FALSE	FALSE	FALSE	finn-b-F5_DELIRIUM	9	4291928	0.0415	NA	0.9133	Delirium, not induced by alcohol and other psychoactive substances || id:finn-b-F5_DELIRIUM	Delirium, not induced by alcohol and other psychoactive substances	Delirium, not induced by alcohol and other psychoactive substances || ||	TRUE	igd	NA	NA	NA	NA	NA	NA	NA	9	4291928	0.0017	9.85E-31	200622	ebi-a-GCST90002232	Fasting glucose || id:ebi-a-GCST90002232	TRUE	reported	igd	2	TRUE	0.000184729	37.0535356
48	rs6113722	A	G	A	G	-0.0424	-0.0943	0.066	0.03726	FALSE	FALSE	FALSE	finn-b-F5_DELIRIUM	20	22557099	0.1075	NA	0.3805	Delirium, not induced by alcohol and other psychoactive substances || id:finn-b-F5_DELIRIUM	Delirium, not induced by alcohol and other psychoactive substances	Delirium, not induced by alcohol and other psychoactive substances || ||	TRUE	igd	NA	NA	NA	NA	NA	NA	NA	20	22557099	0.0044	7.66E-25	200622	ebi-a-GCST90002232	Fasting glucose || id:ebi-a-GCST90002232	TRUE	reported	igd	2	TRUE	0.000221642	44.45600965
49	rs17168486	T	C	T	C	0.028	-0.0272	0.176	0.1983	FALSE	FALSE	FALSE	finn-b-F5_DELIRIUM	7	14898282	0.0503	NA	0.5888	Delirium, not induced by alcohol and other psychoactive substances || id:finn-b-F5_DELIRIUM	Delirium, not induced by alcohol and other psychoactive substances	Delirium, not induced by alcohol and other psychoactive substances || ||	TRUE	igd	NA	NA	NA	NA	NA	NA	NA	7	14898282	0.0021	4.17E-36	200622	ebi-a-GCST90002232	Fasting glucose || id:ebi-a-GCST90002232	TRUE	reported	igd	2	TRUE	0.000227398	45.61013894
50	rs11708067	G	A	G	A	-0.0281	0.1561	0.177	0.1693	FALSE	FALSE	FALSE	finn-b-F5_DELIRIUM	3	123065778	0.0535	NA	0.00351698	Delirium, not induced by alcohol and other psychoactive substances || id:finn-b-F5_DELIRIUM	Delirium, not induced by alcohol and other psychoactive substances	Delirium, not induced by alcohol and other psychoactive substances || ||	TRUE	igd	NA	NA	NA	NA	NA	NA	NA	3	123065778	0.002	1.63E-43	200622	ebi-a-GCST90002232	Fasting glucose || id:ebi-a-GCST90002232	TRUE	reported	igd	2	TRUE	0.000230047	46.14132309
51	rs7163757	T	C	T	C	-0.0217	-0.0023	0.433	0.5542	FALSE	FALSE	FALSE	finn-b-F5_DELIRIUM	15	62391608	0.0404	NA	0.9546	Delirium, not induced by alcohol and other psychoactive substances || id:finn-b-F5_DELIRIUM	Delirium, not induced by alcohol and other psychoactive substances	Delirium, not induced by alcohol and other psychoactive substances || ||	TRUE	igd	NA	NA	NA	NA	NA	NA	NA	15	62391608	0.0016	2.64E-36	200622	ebi-a-GCST90002232	Fasting glucose || id:ebi-a-GCST90002232	TRUE	reported	igd	2	TRUE	0.000231217	46.37609923
52	rs1820176	C	T	C	T	-0.0247	-6.00E-04	0.296	0.3122	FALSE	FALSE	FALSE	finn-b-F5_DELIRIUM	5	95696585	0.0433	NA	0.9896	Delirium, not induced by alcohol and other psychoactive substances || id:finn-b-F5_DELIRIUM	Delirium, not induced by alcohol and other psychoactive substances	Delirium, not induced by alcohol and other psychoactive substances || ||	TRUE	igd	NA	NA	NA	NA	NA	NA	NA	5	95696585	0.002	1.91E-34	200622	ebi-a-GCST90002232	Fasting glucose || id:ebi-a-GCST90002232	TRUE	reported	igd	2	TRUE	0.000254266	50.99787241
53	rs10838524	G	A	G	A	-0.0238	0.0404	0.52	0.4845	FALSE	FALSE	FALSE	finn-b-F5_DELIRIUM	11	45870177	0.0407	NA	0.3209	Delirium, not induced by alcohol and other psychoactive substances || id:finn-b-F5_DELIRIUM	Delirium, not induced by alcohol and other psychoactive substances	Delirium, not induced by alcohol and other psychoactive substances || ||	TRUE	igd	NA	NA	NA	NA	NA	NA	NA	11	45870177	0.0016	1.56E-40	200622	ebi-a-GCST90002232	Fasting glucose || id:ebi-a-GCST90002232	TRUE	reported	igd	2	TRUE	0.000282767	56.71264405
54	rs9650069	T	C	T	C	-0.0286	0.0149	0.284	0.3756	FALSE	FALSE	FALSE	finn-b-F5_DELIRIUM	8	118204020	0.0414	NA	0.718199	Delirium, not induced by alcohol and other psychoactive substances || id:finn-b-F5_DELIRIUM	Delirium, not induced by alcohol and other psychoactive substances	Delirium, not induced by alcohol and other psychoactive substances || ||	TRUE	igd	NA	NA	NA	NA	NA	NA	NA	8	118204020	0.0018	8.31E-58	200622	ebi-a-GCST90002232	Fasting glucose || id:ebi-a-GCST90002232	TRUE	reported	igd	2	TRUE	0.000332655	66.71494868
55	rs10487796	A	T	A	T	-0.0261	0.033	0.484	0.4598	FALSE	TRUE	TRUE	finn-b-F5_DELIRIUM	7	15063430	0.0404	NA	0.4144	Delirium, not induced by alcohol and other psychoactive substances || id:finn-b-F5_DELIRIUM	Delirium, not induced by alcohol and other psychoactive substances	Delirium, not induced by alcohol and other psychoactive substances || ||	TRUE	igd	NA	NA	NA	NA	NA	NA	NA	7	15063430	0.0016	4.62E-52	200622	ebi-a-GCST90002232	Fasting glucose || id:ebi-a-GCST90002232	TRUE	reported	igd	2	FALSE	0.000340256	68.23897631
56	rs1260326	C	T	C	T	0.0282	3.00E-04	0.587	0.6494	FALSE	FALSE	FALSE	finn-b-F5_DELIRIUM	2	27730940	0.0422	NA	0.9944	Delirium, not induced by alcohol and other psychoactive substances || id:finn-b-F5_DELIRIUM	Delirium, not induced by alcohol and other psychoactive substances	Delirium, not induced by alcohol and other psychoactive substances || ||	TRUE	igd	NA	NA	NA	NA	NA	NA	NA	2	27730940	0.0017	4.48E-65	200622	ebi-a-GCST90002232	Fasting glucose || id:ebi-a-GCST90002232	TRUE	reported	igd	2	TRUE	0.000385582	77.32556518
57	rs878521	A	G	A	G	0.0549	0.0306	0.249	0.2069	FALSE	FALSE	FALSE	finn-b-F5_DELIRIUM	7	44255643	0.0498	NA	0.5389	Delirium, not induced by alcohol and other psychoactive substances || id:finn-b-F5_DELIRIUM	Delirium, not induced by alcohol and other psychoactive substances	Delirium, not induced by alcohol and other psychoactive substances || ||	TRUE	igd	NA	NA	NA	NA	NA	NA	NA	7	44255643	0.002	2.65E-174	200622	ebi-a-GCST90002232	Fasting glucose || id:ebi-a-GCST90002232	TRUE	reported	igd	2	TRUE	0.001127234	225.8907083
58	rs537183	T	C	T	C	0.0663	0.0078	0.64	0.6576	FALSE	FALSE	FALSE	finn-b-F5_DELIRIUM	2	169774646	0.0425	NA	0.8546	Delirium, not induced by alcohol and other psychoactive substances || id:finn-b-F5_DELIRIUM	Delirium, not induced by alcohol and other psychoactive substances	Delirium, not induced by alcohol and other psychoactive substances || ||	TRUE	igd	NA	NA	NA	NA	NA	NA	NA	2	169774646	0.0017	1.00E-200	200622	ebi-a-GCST90002232	Fasting glucose || id:ebi-a-GCST90002232	TRUE	reported	igd	2	TRUE	0.002025534	405.5395202
59	rs10830963	G	C	G	C	0.0772	0.025	0.286	0.3568	FALSE	TRUE	FALSE	finn-b-F5_DELIRIUM	11	92708710	0.042	NA	0.5521	Delirium, not induced by alcohol and other psychoactive substances || id:finn-b-F5_DELIRIUM	Delirium, not induced by alcohol and other psychoactive substances	Delirium, not induced by alcohol and other psychoactive substances || ||	TRUE	igd	NA	NA	NA	NA	NA	NA	NA	11	92708710	0.0019	1.00E-200	200622	ebi-a-GCST90002232	Fasting glucose || id:ebi-a-GCST90002232	TRUE	reported	igd	2	TRUE	0.002434046	487.1297861
