# Supplementary material for: Type 2 diabetes and glycemic traits are not causal factors of delirium: A two-sample mendelian randomization analysis
Source: Front Genet. 2023 Feb 21;14:1087878. doi: 10.3389/fgene.2023.1087878 (PMC9988945; doi:10.3389/fgene.2023.1087878)
Supplement: Supplementary file 1 [file DataSheet1.ZIP › supplementary tables/Supplementary table 3.csv]

	SNP	effect_allele.exposure	other_allele.exposure	effect_allele.outcome	other_allele.outcome	beta.exposure	beta.outcome	eaf.exposure	eaf.outcome	remove	palindromic	ambiguous	id.outcome	chr	pos	se.outcome	samplesize.outcome	pval.outcome	outcome	originalname.outcome	outcome.deprecated	mr_keep.outcome	data_source.outcome	chr.exposure	pos.exposure	se.exposure	pval.exposure	samplesize.exposure	id.exposure	exposure	mr_keep.exposure	pval_origin.exposure	data_source.exposure	action	mr_keep	R2	F
1	rs5017305	T	A	T	A	-0.0137	0.0539	0.764	0.8373	FALSE	TRUE	FALSE	finn-b-F5_DELIRIUM	2	630902	0.0551	NA	0.3274	Delirium, not induced by alcohol and other psychoactive substances || id:finn-b-F5_DELIRIUM	Delirium, not induced by alcohol and other psychoactive substances	Delirium, not induced by alcohol and other psychoactive substances || ||	TRUE	igd	2	630902	0.0026	1.07E-08	151013	ebi-a-GCST90002238	Fasting insulin || id:ebi-a-GCST90002238	TRUE	reported	igd	2	TRUE	6.77E-05	10.22011258
2	rs75179845	C	T	C	T	0.0216	-0.0331	0.079	0.1333	FALSE	FALSE	FALSE	finn-b-F5_DELIRIUM	9	136132954	0.0591	NA	0.5748	Delirium, not induced by alcohol and other psychoactive substances || id:finn-b-F5_DELIRIUM	Delirium, not induced by alcohol and other psychoactive substances	Delirium, not induced by alcohol and other psychoactive substances || ||	TRUE	igd	9	136132954	0.0035	6.05E-11	151013	ebi-a-GCST90002238	Fasting insulin || id:ebi-a-GCST90002238	TRUE	reported	igd	2	TRUE	6.79E-05	10.25187534
3	rs73013411	A	C	A	C	-0.018	0.118	0.12	0.08206	FALSE	FALSE	FALSE	finn-b-F5_DELIRIUM	6	164126233	0.0736	NA	0.1087	Delirium, not induced by alcohol and other psychoactive substances || id:finn-b-F5_DELIRIUM	Delirium, not induced by alcohol and other psychoactive substances	Delirium, not induced by alcohol and other psychoactive substances || ||	TRUE	igd	6	164126233	0.0032	2.08E-08	151013	ebi-a-GCST90002238	Fasting insulin || id:ebi-a-GCST90002238	TRUE	reported	igd	2	TRUE	6.84E-05	10.33279441
4	rs3775380	G	A	G	A	0.0119	-0.0094	0.5	0.5327	FALSE	FALSE	FALSE	finn-b-F5_DELIRIUM	4	89739808	0.0404	NA	0.8152	Delirium, not induced by alcohol and other psychoactive substances || id:finn-b-F5_DELIRIUM	Delirium, not induced by alcohol and other psychoactive substances	Delirium, not induced by alcohol and other psychoactive substances || ||	TRUE	igd	4	89739808	0.0018	1.48E-11	151013	ebi-a-GCST90002238	Fasting insulin || id:ebi-a-GCST90002238	TRUE	reported	igd	2	TRUE	0.000070805	10.69157678
5	rs6855363	C	T	C	T	-0.0125	0.0053	0.347	0.2447	FALSE	FALSE	FALSE	finn-b-F5_DELIRIUM	4	157670537	0.0466	NA	0.909	Delirium, not induced by alcohol and other psychoactive substances || id:finn-b-F5_DELIRIUM	Delirium, not induced by alcohol and other psychoactive substances	Delirium, not induced by alcohol and other psychoactive substances || ||	TRUE	igd	4	157670537	0.002	4.04E-08	151013	ebi-a-GCST90002238	Fasting insulin || id:ebi-a-GCST90002238	TRUE	reported	igd	2	TRUE	7.08E-05	10.69228455
6	rs62271373	A	T	A	T	0.0256	0.1098	0.059	0.04409	FALSE	TRUE	FALSE	finn-b-F5_DELIRIUM	3	150066540	0.0971	NA	0.2579	Delirium, not induced by alcohol and other psychoactive substances || id:finn-b-F5_DELIRIUM	Delirium, not induced by alcohol and other psychoactive substances	Delirium, not induced by alcohol and other psychoactive substances || ||	TRUE	igd	3	150066540	0.0048	1.60E-08	151013	ebi-a-GCST90002238	Fasting insulin || id:ebi-a-GCST90002238	TRUE	reported	igd	2	TRUE	7.28E-05	10.98825021
7	rs9884482	C	T	C	T	0.0125	0.019	0.392	0.384	FALSE	FALSE	FALSE	finn-b-F5_DELIRIUM	4	106081636	0.0412	NA	0.6445	Delirium, not induced by alcohol and other psychoactive substances || id:finn-b-F5_DELIRIUM	Delirium, not induced by alcohol and other psychoactive substances	Delirium, not induced by alcohol and other psychoactive substances || ||	TRUE	igd	4	106081636	0.0019	2.88E-11	151013	ebi-a-GCST90002238	Fasting insulin || id:ebi-a-GCST90002238	TRUE	reported	igd	2	TRUE	0.00007448	11.24646158
8	rs6487237	A	C	A	C	0.0154	-0.0517	0.79	0.8096	FALSE	FALSE	FALSE	finn-b-F5_DELIRIUM	12	21699928	0.0511	NA	0.3109	Delirium, not induced by alcohol and other psychoactive substances || id:finn-b-F5_DELIRIUM	Delirium, not induced by alcohol and other psychoactive substances	Delirium, not induced by alcohol and other psychoactive substances || ||	TRUE	igd	12	21699928	0.0026	4.68E-09	151013	ebi-a-GCST90002238	Fasting insulin || id:ebi-a-GCST90002238	TRUE	reported	igd	2	TRUE	7.87E-05	11.8820734
9	rs10865959	C	G	C	G	0.0138	-0.0204	0.3	0.2532	FALSE	TRUE	FALSE	finn-b-F5_DELIRIUM	3	49891002	0.0463	NA	0.6594	Delirium, not induced by alcohol and other psychoactive substances || id:finn-b-F5_DELIRIUM	Delirium, not induced by alcohol and other psychoactive substances	Delirium, not induced by alcohol and other psychoactive substances || ||	TRUE	igd	3	49891002	0.0022	1.99E-08	151013	ebi-a-GCST90002238	Fasting insulin || id:ebi-a-GCST90002238	TRUE	reported	igd	2	TRUE	8.00E-05	12.07761853
10	rs118164457	C	T	C	T	0.0345	-0.3143	0.037	0.01348	FALSE	FALSE	FALSE	finn-b-F5_DELIRIUM	10	89680631	0.176	NA	0.0740594	Delirium, not induced by alcohol and other psychoactive substances || id:finn-b-F5_DELIRIUM	Delirium, not induced by alcohol and other psychoactive substances	Delirium, not induced by alcohol and other psychoactive substances || ||	TRUE	igd	10	89680631	0.0057	3.86E-10	151013	ebi-a-GCST90002238	Fasting insulin || id:ebi-a-GCST90002238	TRUE	reported	igd	2	TRUE	8.48E-05	12.80760551
11	rs860598	A	G	A	G	0.0177	-0.059	0.824	0.7798	FALSE	FALSE	FALSE	finn-b-F5_DELIRIUM	12	102898446	0.0487	NA	0.2258	Delirium, not induced by alcohol and other psychoactive substances || id:finn-b-F5_DELIRIUM	Delirium, not induced by alcohol and other psychoactive substances	Delirium, not induced by alcohol and other psychoactive substances || ||	TRUE	igd	12	102898446	0.0025	6.88E-12	151013	ebi-a-GCST90002238	Fasting insulin || id:ebi-a-GCST90002238	TRUE	reported	igd	2	TRUE	9.09E-05	13.72099246
12	rs17036126	T	C	T	C	0.0209	-0.1452	0.129	0.09476	FALSE	FALSE	FALSE	finn-b-F5_DELIRIUM	3	12287863	0.0692	NA	0.03586	Delirium, not induced by alcohol and other psychoactive substances || id:finn-b-F5_DELIRIUM	Delirium, not induced by alcohol and other psychoactive substances	Delirium, not induced by alcohol and other psychoactive substances || ||	TRUE	igd	3	12287863	0.003	1.28E-10	151013	ebi-a-GCST90002238	Fasting insulin || id:ebi-a-GCST90002238	TRUE	reported	igd	2	TRUE	9.82E-05	14.82164423
13	rs1474696	G	A	G	A	0.0147	0.0213	0.476	0.5259	FALSE	FALSE	FALSE	finn-b-F5_DELIRIUM	6	127449246	0.0402	NA	0.597301	Delirium, not induced by alcohol and other psychoactive substances || id:finn-b-F5_DELIRIUM	Delirium, not induced by alcohol and other psychoactive substances	Delirium, not induced by alcohol and other psychoactive substances || ||	TRUE	igd	6	127449246	0.0018	3.02E-16	151013	ebi-a-GCST90002238	Fasting insulin || id:ebi-a-GCST90002238	TRUE	reported	igd	2	TRUE	0.000107796	16.27663672
14	rs4865796	A	G	A	G	0.0165	0.1261	0.707	0.6672	FALSE	FALSE	FALSE	finn-b-F5_DELIRIUM	5	53272664	0.0426	NA	0.00305999	Delirium, not induced by alcohol and other psychoactive substances || id:finn-b-F5_DELIRIUM	Delirium, not induced by alcohol and other psychoactive substances	Delirium, not induced by alcohol and other psychoactive substances || ||	TRUE	igd	5	53272664	0.002	7.33E-17	151013	ebi-a-GCST90002238	Fasting insulin || id:ebi-a-GCST90002238	TRUE	reported	igd	2	TRUE	0.000112794	17.03117115
15	rs116141873	T	G	T	G	0.0428	0.0911	0.032	0.02731	FALSE	FALSE	FALSE	finn-b-F5_DELIRIUM	6	34222201	0.1258	NA	0.4688	Delirium, not induced by alcohol and other psychoactive substances || id:finn-b-F5_DELIRIUM	Delirium, not induced by alcohol and other psychoactive substances	Delirium, not induced by alcohol and other psychoactive substances || ||	TRUE	igd	6	34222201	0.0059	1.42E-11	151013	ebi-a-GCST90002238	Fasting insulin || id:ebi-a-GCST90002238	TRUE	reported	igd	2	TRUE	0.000113486	17.13571236
16	rs2780215	G	A	G	A	-0.0392	-0.0166	0.042	0.03082	FALSE	FALSE	FALSE	finn-b-F5_DELIRIUM	6	34236973	0.1191	NA	0.8889	Delirium, not induced by alcohol and other psychoactive substances || id:finn-b-F5_DELIRIUM	Delirium, not induced by alcohol and other psychoactive substances	Delirium, not induced by alcohol and other psychoactive substances || ||	TRUE	igd	6	34236973	0.0063	1.06E-09	151013	ebi-a-GCST90002238	Fasting insulin || id:ebi-a-GCST90002238	TRUE	reported	igd	2	TRUE	0.000123656	18.67118173
17	rs35000407	G	T	G	T	-0.0258	0.0523	0.117	0.1705	FALSE	FALSE	FALSE	finn-b-F5_DELIRIUM	3	12351521	0.0536	NA	0.3289	Delirium, not induced by alcohol and other psychoactive substances || id:finn-b-F5_DELIRIUM	Delirium, not induced by alcohol and other psychoactive substances	Delirium, not induced by alcohol and other psychoactive substances || ||	TRUE	igd	3	12351521	0.0028	1.50E-21	151013	ebi-a-GCST90002238	Fasting insulin || id:ebi-a-GCST90002238	TRUE	reported	igd	2	TRUE	0.000137536	20.76657243
18	rs6674544	A	G	A	G	0.0177	-0.0147	0.574	0.5966	FALSE	FALSE	FALSE	finn-b-F5_DELIRIUM	1	219628973	0.0411	NA	0.7196	Delirium, not induced by alcohol and other psychoactive substances || id:finn-b-F5_DELIRIUM	Delirium, not induced by alcohol and other psychoactive substances	Delirium, not induced by alcohol and other psychoactive substances || ||	TRUE	igd	1	219628973	0.002	6.97E-21	151013	ebi-a-GCST90002238	Fasting insulin || id:ebi-a-GCST90002238	TRUE	reported	igd	2	TRUE	0.000153214	23.13343148
19	rs7012814	A	G	A	G	-0.0219	0.0136	0.471	0.5083	FALSE	FALSE	FALSE	finn-b-F5_DELIRIUM	8	9173358	0.0457	NA	0.7663	Delirium, not induced by alcohol and other psychoactive substances || id:finn-b-F5_DELIRIUM	Delirium, not induced by alcohol and other psychoactive substances	Delirium, not induced by alcohol and other psychoactive substances || ||	TRUE	igd	8	9173358	0.0019	8.34E-30	151013	ebi-a-GCST90002238	Fasting insulin || id:ebi-a-GCST90002238	TRUE	reported	igd	2	TRUE	0.000238998	36.0827459
20	rs1260326	C	T	C	T	0.0231	3.00E-04	0.587	0.6494	FALSE	FALSE	FALSE	finn-b-F5_DELIRIUM	2	27730940	0.0422	NA	0.9944	Delirium, not induced by alcohol and other psychoactive substances || id:finn-b-F5_DELIRIUM	Delirium, not induced by alcohol and other psychoactive substances	Delirium, not induced by alcohol and other psychoactive substances || ||	TRUE	igd	2	27730940	0.0019	8.42E-38	151013	ebi-a-GCST90002238	Fasting insulin || id:ebi-a-GCST90002238	TRUE	reported	igd	2	TRUE	0.000258727	39.06054634
