# Supplementary material for: Type 2 diabetes and glycemic traits are not causal factors of delirium: A two-sample mendelian randomization analysis
Source: Front Genet. 2023 Feb 21;14:1087878. doi: 10.3389/fgene.2023.1087878 (PMC9988945; doi:10.3389/fgene.2023.1087878)
Supplement: Supplementary file 1 [file DataSheet1.ZIP › supplementary tables/Supplementary table 4.csv]

	SNP	effect_allele.exposure	other_allele.exposure	effect_allele.outcome	other_allele.outcome	beta.exposure	beta.outcome	eaf.exposure	eaf.outcome	remove	palindromic	ambiguous	id.outcome	chr	pos	se.outcome	samplesize.outcome	pval.outcome	outcome	originalname.outcome	outcome.deprecated	mr_keep.outcome	data_source.outcome	proxy.outcome	target_snp.outcome	proxy_snp.outcome	target_a1.outcome	target_a2.outcome	proxy_a1.outcome	proxy_a2.outcome	chr.exposure	pos.exposure	se.exposure	pval.exposure	samplesize.exposure	id.exposure	exposure	mr_keep.exposure	pval_origin.exposure	data_source.exposure	action	mr_keep	R2	F
1	rs13389076	A	G	A	G	0.0332	-0.0927	0.034	0.04541	FALSE	FALSE	FALSE	finn-b-F5_DELIRIUM	2	169789512	0.0943	NA	0.3257	Delirium, not induced by alcohol and other psychoactive substances || id:finn-b-F5_DELIRIUM	Delirium, not induced by alcohol and other psychoactive substances	Delirium, not induced by alcohol and other psychoactive substances || ||	TRUE	igd	NA	NA	NA	NA	NA	NA	NA	2	169789512	0.0038	3.04E-18	146806	ebi-a-GCST90002244	Glycated hemoglobin levels || id:ebi-a-GCST90002244	TRUE	reported	igd	2	TRUE	7.24E-05	10.62841858
2	rs6474359	C	T	C	T	-0.0427	-0.0602	0.022	0.01675	FALSE	FALSE	FALSE	finn-b-F5_DELIRIUM	8	41549194	0.16	NA	0.706601	Delirium, not induced by alcohol and other psychoactive substances || id:finn-b-F5_DELIRIUM	Delirium, not induced by alcohol and other psychoactive substances	Delirium, not induced by alcohol and other psychoactive substances || ||	TRUE	igd	NA	NA	NA	NA	NA	NA	NA	8	41549194	0.0038	1.91E-33	146806	ebi-a-GCST90002244	Glycated hemoglobin levels || id:ebi-a-GCST90002244	TRUE	reported	igd	2	TRUE	7.85E-05	11.51731101
3	rs17533945	C	T	C	T	0.0128	-0.0709	0.418	0.4812	FALSE	FALSE	FALSE	finn-b-F5_DELIRIUM	19	17257802	0.0404	NA	0.0793396	Delirium, not induced by alcohol and other psychoactive substances || id:finn-b-F5_DELIRIUM	Delirium, not induced by alcohol and other psychoactive substances	Delirium, not induced by alcohol and other psychoactive substances || ||	TRUE	igd	NA	NA	NA	NA	NA	NA	NA	19	17257802	0.0014	1.62E-23	146806	ebi-a-GCST90002244	Glycated hemoglobin levels || id:ebi-a-GCST90002244	TRUE	reported	igd	2	TRUE	7.97E-05	11.70179454
4	rs4760682	A	C	A	C	0.0164	0.0489	0.817	0.8398	FALSE	FALSE	FALSE	finn-b-F5_DELIRIUM	12	48512285	0.0553	NA	0.3757	Delirium, not induced by alcohol and other psychoactive substances || id:finn-b-F5_DELIRIUM	Delirium, not induced by alcohol and other psychoactive substances	Delirium, not induced by alcohol and other psychoactive substances || ||	TRUE	igd	NA	NA	NA	NA	NA	NA	NA	12	48512285	0.0018	3.20E-20	146806	ebi-a-GCST90002244	Glycated hemoglobin levels || id:ebi-a-GCST90002244	TRUE	reported	igd	2	TRUE	8.04E-05	11.80575585
5	rs117233107	A	G	A	G	-0.047	0.0253	0.02	0.01471	FALSE	FALSE	FALSE	finn-b-F5_DELIRIUM	12	4328521	0.1685	NA	0.8809	Delirium, not induced by alcohol and other psychoactive substances || id:finn-b-F5_DELIRIUM	Delirium, not induced by alcohol and other psychoactive substances	Delirium, not induced by alcohol and other psychoactive substances || ||	TRUE	igd	NA	NA	NA	NA	NA	NA	NA	12	4328521	0.0072	8.45E-11	146806	ebi-a-GCST90002244	Glycated hemoglobin levels || id:ebi-a-GCST90002244	TRUE	reported	igd	2	TRUE	8.66E-05	12.71106863
6	rs12612492	T	C	T	C	0.0188	0.0375	0.148	0.09399	FALSE	FALSE	FALSE	finn-b-F5_DELIRIUM	2	24093756	0.0692	NA	0.5881	Delirium, not induced by alcohol and other psychoactive substances || id:finn-b-F5_DELIRIUM	Delirium, not induced by alcohol and other psychoactive substances	Delirium, not induced by alcohol and other psychoactive substances || ||	TRUE	igd	NA	NA	NA	NA	NA	NA	NA	2	24093756	0.0019	1.88E-26	146806	ebi-a-GCST90002244	Glycated hemoglobin levels || id:ebi-a-GCST90002244	TRUE	reported	igd	2	TRUE	8.91E-05	13.08417008
7	rs13134327	A	G	A	G	0.0144	0.0156	0.331	0.3379	FALSE	FALSE	FALSE	finn-b-F5_DELIRIUM	4	144659795	0.0423	NA	0.712901	Delirium, not induced by alcohol and other psychoactive substances || id:finn-b-F5_DELIRIUM	Delirium, not induced by alcohol and other psychoactive substances	Delirium, not induced by alcohol and other psychoactive substances || ||	TRUE	igd	NA	NA	NA	NA	NA	NA	NA	4	144659795	0.0014	2.81E-26	146806	ebi-a-GCST90002244	Glycated hemoglobin levels || id:ebi-a-GCST90002244	TRUE	reported	igd	2	TRUE	9.18E-05	13.48053397
8	rs11558471	G	A	G	A	-0.0151	0.015	0.293	0.3784	FALSE	FALSE	FALSE	finn-b-F5_DELIRIUM	8	118185733	0.0413	NA	0.7165	Delirium, not induced by alcohol and other psychoactive substances || id:finn-b-F5_DELIRIUM	Delirium, not induced by alcohol and other psychoactive substances	Delirium, not induced by alcohol and other psychoactive substances || ||	TRUE	igd	NA	NA	NA	NA	NA	NA	NA	8	118185733	0.0014	3.38E-25	146806	ebi-a-GCST90002244	Glycated hemoglobin levels || id:ebi-a-GCST90002244	TRUE	reported	igd	2	TRUE	9.45E-05	13.86652969
9	rs76533333	G	A	G	A	0.0265	0.0866	0.087	0.04746	FALSE	FALSE	FALSE	finn-b-F5_DELIRIUM	13	113352916	0.0955	NA	0.3641	Delirium, not induced by alcohol and other psychoactive substances || id:finn-b-F5_DELIRIUM	Delirium, not induced by alcohol and other psychoactive substances	Delirium, not induced by alcohol and other psychoactive substances || ||	TRUE	igd	NA	NA	NA	NA	NA	NA	NA	13	113352916	0.0025	2.81E-29	146806	ebi-a-GCST90002244	Glycated hemoglobin levels || id:ebi-a-GCST90002244	TRUE	reported	igd	2	TRUE	0.000111561	16.37575039
10	rs1800562	A	G	A	G	-0.0383	0.0676	0.046	0.03708	FALSE	FALSE	FALSE	finn-b-F5_DELIRIUM	6	26093141	0.107	NA	0.5277	Delirium, not induced by alcohol and other psychoactive substances || id:finn-b-F5_DELIRIUM	Delirium, not induced by alcohol and other psychoactive substances	Delirium, not induced by alcohol and other psychoactive substances || ||	TRUE	igd	NA	NA	NA	NA	NA	NA	NA	6	26093141	0.0027	2.33E-50	146806	ebi-a-GCST90002244	Glycated hemoglobin levels || id:ebi-a-GCST90002244	TRUE	reported	igd	2	TRUE	0.000128746	18.89799465
11	rs837763	T	C	T	C	0.0176	-0.0227	0.578	0.5519	FALSE	FALSE	FALSE	finn-b-F5_DELIRIUM	16	88853729	0.0405	NA	0.5752	Delirium, not induced by alcohol and other psychoactive substances || id:finn-b-F5_DELIRIUM	Delirium, not induced by alcohol and other psychoactive substances	Delirium, not induced by alcohol and other psychoactive substances || ||	TRUE	igd	NA	NA	NA	NA	NA	NA	NA	16	88853729	0.0013	5.20E-38	146806	ebi-a-GCST90002244	Glycated hemoglobin levels || id:ebi-a-GCST90002244	TRUE	reported	igd	2	TRUE	0.000151111	22.18032361
12	rs10830963	G	C	G	C	0.0197	0.025	0.286	0.3568	FALSE	TRUE	FALSE	finn-b-F5_DELIRIUM	11	92708710	0.042	NA	0.5521	Delirium, not induced by alcohol and other psychoactive substances || id:finn-b-F5_DELIRIUM	Delirium, not induced by alcohol and other psychoactive substances	Delirium, not induced by alcohol and other psychoactive substances || ||	TRUE	igd	NA	NA	NA	NA	NA	NA	NA	11	92708710	0.0015	1.54E-36	146806	ebi-a-GCST90002244	Glycated hemoglobin levels || id:ebi-a-GCST90002244	TRUE	reported	igd	2	TRUE	0.000158499	23.26460811
13	rs855791	G	A	G	A	-0.0188	0.0191	0.6	0.6527	FALSE	FALSE	FALSE	finn-b-F5_DELIRIUM	22	37462936	0.0422	NA	0.651499	Delirium, not induced by alcohol and other psychoactive substances || id:finn-b-F5_DELIRIUM	Delirium, not induced by alcohol and other psychoactive substances	Delirium, not induced by alcohol and other psychoactive substances || ||	TRUE	igd	NA	NA	NA	NA	NA	NA	NA	22	37462936	0.0013	1.34E-56	146806	ebi-a-GCST90002244	Glycated hemoglobin levels || id:ebi-a-GCST90002244	TRUE	reported	igd	2	TRUE	0.000169651	24.90124952
14	rs857725	G	T	G	T	0.0208	0.009	0.277	0.3368	FALSE	FALSE	FALSE	finn-b-F5_DELIRIUM	1	158607935	0.0423	NA	0.8317	Delirium, not induced by alcohol and other psychoactive substances || id:finn-b-F5_DELIRIUM	Delirium, not induced by alcohol and other psychoactive substances	Delirium, not induced by alcohol and other psychoactive substances || ||	TRUE	igd	NA	NA	NA	NA	NA	NA	NA	1	158607935	0.0014	5.43E-55	146806	ebi-a-GCST90002244	Glycated hemoglobin levels || id:ebi-a-GCST90002244	TRUE	reported	igd	2	TRUE	0.00017329	25.43532876
15	rs4737009	A	G	A	G	0.0228	0.0042	0.262	0.2496	FALSE	FALSE	FALSE	finn-b-F5_DELIRIUM	8	41630405	0.0464	NA	0.9278	Delirium, not induced by alcohol and other psychoactive substances || id:finn-b-F5_DELIRIUM	Delirium, not induced by alcohol and other psychoactive substances	Delirium, not induced by alcohol and other psychoactive substances || ||	TRUE	igd	NA	NA	NA	NA	NA	NA	NA	8	41630405	0.0015	8.29E-56	146806	ebi-a-GCST90002244	Glycated hemoglobin levels || id:ebi-a-GCST90002244	TRUE	reported	igd	2	TRUE	0.000201028	29.50583555
16	rs9376090	C	T	C	T	-0.0247	-0.0332	0.272	0.3394	FALSE	FALSE	FALSE	finn-b-F5_DELIRIUM	6	135411228	0.0425	NA	0.4338	Delirium, not induced by alcohol and other psychoactive substances || id:finn-b-F5_DELIRIUM	Delirium, not induced by alcohol and other psychoactive substances	Delirium, not induced by alcohol and other psychoactive substances || ||	TRUE	igd	NA	NA	NA	NA	NA	NA	NA	6	135411228	0.0014	1.90E-62	146806	ebi-a-GCST90002244	Glycated hemoglobin levels || id:ebi-a-GCST90002244	TRUE	reported	igd	2	TRUE	0.000241615	35.46150226
17	rs2613522	G	A	G	A	0.027	-0.0461	0.26	0.266	FALSE	FALSE	FALSE	finn-b-F5_DELIRIUM	17	76120065	0.0461	NA	0.3173	Delirium, not induced by alcohol and other psychoactive substances || id:finn-b-F5_DELIRIUM	Delirium, not induced by alcohol and other psychoactive substances	Delirium, not induced by alcohol and other psychoactive substances || ||	TRUE	igd	NA	NA	NA	NA	NA	NA	NA	17	76120065	0.0021	9.34E-39	146806	ebi-a-GCST90002244	Glycated hemoglobin levels || id:ebi-a-GCST90002244	TRUE	reported	igd	2	TRUE	0.000280519	41.16978848
18	rs2971670	T	C	T	C	0.0316	0.0562	0.181	0.1069	FALSE	FALSE	FALSE	finn-b-F5_DELIRIUM	7	44226101	0.0654	NA	0.3904	Delirium, not induced by alcohol and other psychoactive substances || id:finn-b-F5_DELIRIUM	Delirium, not induced by alcohol and other psychoactive substances	Delirium, not induced by alcohol and other psychoactive substances || ||	TRUE	igd	NA	NA	NA	NA	NA	NA	NA	7	44226101	0.0017	5.10E-88	146806	ebi-a-GCST90002244	Glycated hemoglobin levels || id:ebi-a-GCST90002244	TRUE	reported	igd	2	TRUE	0.000296051	43.44861471
19	rs560887	C	T	C	T	0.0307	0.0102	0.694	0.6938	FALSE	FALSE	FALSE	finn-b-F5_DELIRIUM	2	169763148	0.0439	NA	0.8169	Delirium, not induced by alcohol and other psychoactive substances || id:finn-b-F5_DELIRIUM	Delirium, not induced by alcohol and other psychoactive substances	Delirium, not induced by alcohol and other psychoactive substances || ||	TRUE	igd	NA	NA	NA	NA	NA	NA	NA	2	169763148	0.0014	5.55E-122	146806	ebi-a-GCST90002244	Glycated hemoglobin levels || id:ebi-a-GCST90002244	TRUE	reported	igd	2	TRUE	0.000400302	58.74239495
20	rs9909940	T	C	T	C	0.0322	0.0451	0.323	0.2652	FALSE	FALSE	FALSE	finn-b-F5_DELIRIUM	17	80689036	0.0459	NA	0.3258	Delirium, not induced by alcohol and other psychoactive substances || id:finn-b-F5_DELIRIUM	Delirium, not induced by alcohol and other psychoactive substances	Delirium, not induced by alcohol and other psychoactive substances || ||	TRUE	igd	NA	NA	NA	NA	NA	NA	NA	17	80689036	0.0014	1.43E-116	146806	ebi-a-GCST90002244	Glycated hemoglobin levels || id:ebi-a-GCST90002244	TRUE	reported	igd	2	TRUE	0.000453454	66.53862806
21	rs17476364	C	T	C	T	-0.0858	-0.0931	0.099	0.05909	FALSE	FALSE	FALSE	finn-b-F5_DELIRIUM	10	71094504	0.0866	NA	0.2826	Delirium, not induced by alcohol and other psychoactive substances || id:finn-b-F5_DELIRIUM	Delirium, not induced by alcohol and other psychoactive substances	Delirium, not induced by alcohol and other psychoactive substances || ||	TRUE	igd	NA	NA	NA	NA	NA	NA	NA	10	71094504	0.0023	1.00E-200	146806	ebi-a-GCST90002244	Glycated hemoglobin levels || id:ebi-a-GCST90002244	TRUE	reported	igd	2	TRUE	0.001313302	192.5447633
